# Supplementary material for: Elevated Troponins after COVID-19 Hospitalization and Long-Term COVID-19 Symptoms: Incidence, Prognosis, and Clinical Outcomes—Results from a Multi-Center International Prospective Registry (HOPE-2)
Source: J Clin Med. 2024 Apr 28;13(9):2596. doi: 10.3390/jcm13092596 (PMC11084489; doi:10.3390/jcm13092596)
Supplement: Supplementary file 1 [file jcm-13-02596-s001.zip]

Archive with 1 entries (1 files):
- jcm-2932682-supplementary.pdf
